# Supplementary material for: BBIBP-CorV Vaccination against the SARS-CoV-2 Virus Affects the Gut Microbiome
Source: Vaccines (Basel). 2023 May 4;11(5):942. doi: 10.3390/vaccines11050942 (PMC10223200; doi:10.3390/vaccines11050942)
Supplement: Supplementary file 1 [file vaccines-11-00942-s001.zip]

Archive with 1 entries (1 files):
- vaccines-2359210-supplementary.pdf
